# Supplementary material for: A histone deacetylase inhibitor enhances rice immunity by derepressing the expression of defense-related genes
Source: Front Plant Sci. 2022 Nov 2;13:1041095. doi: 10.3389/fpls.2022.1041095 (PMC9667192; doi:10.3389/fpls.2022.1041095)
Supplement: Supplementary Figure 1 — The process of NaBT treatment and sample collection in this study. [file DataSheet_1.zip]

Archive with 11 entries (11 files):
- Fig S1.jpg
- Fig S2.jpg
- Fig S3.jpg
- Fig S4.jpg
- Fig S5.jpg
- Fig S6.jpg
- Fig S7.jpg
- Table S1.xlsx
- Table S2.xlsx
- Table S3.xlsx
- Table S4.xlsx
