# Supplementary material for: A histone deacetylase inhibitor enhances rice immunity by derepressing the expression of defense-related genes
Source: Front Plant Sci. 2022 Nov 2;13:1041095. doi: 10.3389/fpls.2022.1041095 (PMC9667192; doi:10.3389/fpls.2022.1041095)
Supplement: Supplementary Figure 1 — The process of NaBT treatment and sample collection in this study. [file DataSheet_1.zip › Table S1.xlsx]

## Sheet: Sheet1
	Genes	Orientation	Primer (5'-3')
For RT	Actin	Forward	TGTATGCCAGTGGTCGTACCA
		Reverse	CCAGCAAGGTCGAGACGAA
	OsNAC4	Forward	GGGCAGAAAGTTGTCAAAGG
		Reverse	GGTTGTGCTTTCCTTCATACG
	bsr-d1	Forward	AACTTCGACCTCAACCTGATG
		Reverse	TTAGTTGGACATCCTGAGCTTC
	OsKS4	Forward	CAAATTAGGGATGGGAGGCTAG
		Reverse	ACATTCAGGGAAGCATGGAG
	PR10B	Forward	CGGGCACCATCCACATC
		Reverse	GCTCTTAACCTCCAACACCTC
For Chip	OsNAC4	Forward	CTCCATCACCAGCTGAGCTGC
		Reverse	ATCCAAGCAAGCAAGCGCAC
	bsr-d1	Forward	CTACTGCATGATGATGGTGGG
		Reverse	GGCGAGCGCCGTAGTAGAG
	OsKS4	Forward	AGTTCACGTTTTGGTCCCCC
		Reverse	ATGGCGGCAGCTAAGCTAG
	PR10B	Forward	AAGAAGCAGTAGCCACACCCAC
		Reverse	CGGTCATCGGAGACGGAGG
