# Supplementary material for: A histone deacetylase inhibitor enhances rice immunity by derepressing the expression of defense-related genes
Source: Front Plant Sci. 2022 Nov 2;13:1041095. doi: 10.3389/fpls.2022.1041095 (PMC9667192; doi:10.3389/fpls.2022.1041095)
Supplement: Supplementary Figure 1 — The process of NaBT treatment and sample collection in this study. [file DataSheet_1.zip › Table S2.xlsx]

## Sheet: Sheet1
	clean reads	mapped reads	unmapped reads	mapped rate
CK-12-1	40016494	38768758	1247736	0.9688
CK-12-2	40219914	38921389	1298525	0.9677
CK-12-3	40217792	39035271	1182521	0.9706
CK-24-1	40201238	39166540	1034698	0.9743
CK-24-2	40152948	39118726	1034222	0.9742
CK-24-3	40290392	39295055	995337	0.9753
CK-48-1	40178684	39173061	1005623	0.975
CK-48-2	40164140	39198814	965326	0.976
CK-48-3	40057036	39119006	938030	0.9766
NaBT-12-1	40259840	39199574	1060266	0.9737
NaBT-12-2	40003592	38946586	1057006	0.9736
NaBT-12-3	40282644	39230304	1052340	0.9739
NaBT-24-1	40060300	39025959	1034341	0.9742
NaBT-24-2	40195998	39146798	1049200	0.9739
NaBT-24-3	40178088	39124684	1053404	0.9738
NaBT-48-1	40223834	39245896	977938	0.9757
NaBT-48-2	40074702	38974377	1100325	0.9725
NaBT-48-3	40167924	38980691	1187233	0.9704
