# Supplementary material for: A histone deacetylase inhibitor enhances rice immunity by derepressing the expression of defense-related genes
Source: Front Plant Sci. 2022 Nov 2;13:1041095. doi: 10.3389/fpls.2022.1041095 (PMC9667192; doi:10.3389/fpls.2022.1041095)
Supplement: Supplementary Figure 1 — The process of NaBT treatment and sample collection in this study. [file DataSheet_1.zip › Table S3.xlsx]

## Sheet: Sheet1
Locus number		log2FC	log2FC	log2FC
（MSU）	Gene name	(12h)	(24h)	(48h)
LOC_Os01g11940	OsFTL1	4.32811	1.81677	5.27759
LOC_Os01g27260		1.35898	1.8109	1.3244
LOC_Os01g53750		3.34236	1.13626	1.75896
LOC_Os01g55690	Glua1*	3.03841	2.34974	1.05218
LOC_Os01g64430	OsOFP8	2.85984	2.73061	1.91644
LOC_Os01g72510		2.79827	2.4321	1.303
LOC_Os01g73270		4.45954	3.53238	2.45365
LOC_Os02g04240	Ores	3.17957	1.93137	1.3803
LOC_Os02g04755		1.92823	1.97213	1.82811
LOC_Os02g04760	OsOSC4	1.92823	1.97213	1.82811
LOC_Os02g18520		6.84164	2.181	3.12909
LOC_Os02g33420		2.93176	1.50101	1.91084
LOC_Os02g45830		1.52896	2.54487	1.52631
LOC_Os02g45940		1.29012	1.60364	1.31453
LOC_Os02g47280	GS2	1.4616	1.95078	1.05092
LOC_Os02g53690	GRF1	2.82294	2.61505	2.4203
LOC_Os02g57090		6.29838	6.12706	2.10865
LOC_Os03g08620		6.04457	6.08428	3.24323
LOC_Os03g14080	OsLAX2	3.93498	4.32432	4.00832
LOC_Os03g15180		1.12827	1.75025	2.70424
LOC_Os03g21160	OsC3H23	2.80184	2.00679	1.85269
LOC_Os03g26650		2.62829	2.84733	1.19642
LOC_Os03g30260		2.80043	5.17399	1.62762
LOC_Os03g39910		3.67619	4.3459	1.84083
LOC_Os03g51760	OsFbox172	3.40379	2.09405	2.91727
LOC_Os03g51970	GRF6	2.50732	1.68131	2.2165
LOC_Os03g54160	MADS14	5.68398	4.78511	5.8145
LOC_Os04g03810	OsSub38	2.61948	1.52296	2.06202
LOC_Os04g48490	OsFLA1	2.79937	2.52212	1.93859
LOC_Os04g48760	XIAO	4.41178	5.00003	3.68432
LOC_Os04g53950	OsXTH3	1.82326	2.77362	1.0114
LOC_Os04g55970	OsPLT1	6.19577	4.90796	3.80834
LOC_Os04g58030		2.11689	1.91155	1.93419
LOC_Os05g35070		4.91742	4.90988	4.22919
LOC_Os05g35380		2.29993	1.82651	1.42799
LOC_Os05g38480		2.02355	1.64109	1.95049
LOC_Os05g44190		3.06447	1.50102	1.03928
LOC_Os06g01840		3.4878	1.84578	1.00007
LOC_Os06g03240		1.30699	1.10484	1.15403
LOC_Os06g13720		2.18453	1.06449	1.31969
LOC_Os06g15110		5.50865	2.96184	1.91438
LOC_Os06g16160	OsTBL65	11.0164	6.50985	1.36596
LOC_Os07g01820	DEP	2.54137	2.75651	2.10243
LOC_Os07g01840		2.54137	2.75651	2.10243
LOC_Os07g34050		1.74845	1.77798	1.60735
LOC_Os07g41370	MADS18	1.93952	2.44394	1.60104
LOC_Os08g02220	OsGH9B16	3.28403	3.35288	1.85288
LOC_Os08g02250		2.72832	1.34387	1.00212
LOC_Os08g14180		4.12527	3.19327	1.8918
LOC_Os08g19470		3.35859	3.94637	3.52821
LOC_Os08g30900		1.91017	2.97685	1.73965
LOC_Os08g42600	Orysa	2.75343	2.32214	2.71989
LOC_Os08g44750	OsUMAMIT12	3.79209	5.15745	2.31249
LOC_Os09g18020		1.98591	1.32534	1.77956
LOC_Os09g18040		1.98591	1.32534	1.77956
LOC_Os09g23220		3.34416	5.08659	2.91639
LOC_Os09g28200	HSFB4C	4.20297	2.80141	3.33009
LOC_Os09g29100	CycD2	3.40168	1.03811	1.22025
LOC_Os09g37650		3.90374	4.32077	2.51979
LOC_Os10g25450	OsSub60	2.4626	1.94306	1.48529
LOC_Os10g25590	OsGSTU34	5.53076	3.43317	1.0542
LOC_Os10g26240		7.5729	2.9793	1.80809
LOC_Os10g26250		7.5729	2.9793	1.80809
LOC_Os10g28060	ONI2	2.52162	1.93861	1.4501
LOC_Os11g05730	H3R-21	2.40381	1.72734	1.50544
LOC_Os11g11410		2.47096	1.89081	1.00469
LOC_Os11g29380	OsMCM2	1.96662	1.07031	1.22591
LOC_Os11g34710	OsPAP3a	1.22945	2.19795	2.17302
LOC_Os11g45550		2.58287	3.19649	1.67986
LOC_Os12g05120		1.33177	1.38538	1.39827
LOC_Os12g19180		3.67786	1.8104	1.4322
LOC_Os12g29980	OsGRF7	4.31105	2.79806	1.93395
LOC_Os12g38140		6.08346	7.28832	1.42911
LOC_Os12g40860	OsF0685	3.19119	1.59113	1.91597
LOC_Os12g42820		1.06023	1.94001	1.11584
LOC_Os12g42830		1.06023	1.94001	1.11584
LOC_Os12g44090		1.54311	1.87178	1.04689
