# Supplementary material for: A histone deacetylase inhibitor enhances rice immunity by derepressing the expression of defense-related genes
Source: Front Plant Sci. 2022 Nov 2;13:1041095. doi: 10.3389/fpls.2022.1041095 (PMC9667192; doi:10.3389/fpls.2022.1041095)
Supplement: Supplementary Figure 1 — The process of NaBT treatment and sample collection in this study. [file DataSheet_1.zip › Table S4.xlsx]

## Sheet: Sheet1
Locus number	Gene name	JC2			NaBT
（MSU）		log2FC	log2FC	log2FC	log2FC	log2FC	log2FC
		(12h)	(24h)	(48h)	(12h)	(24h)	(48h)
LOC_Os01g01430	ONAC016	-0.66	2.14	4.38	0.49	2.64	-0.51
LOC_Os01g03390	RBBI2-3	-0.02	1.09	0.71	1.46	2.22	-1.01
LOC_Os01g04580		1.09	0.95	1.48	-0.59	1.39	0.21
LOC_Os01g06560	OsDOG1L-2	0.53	1.7	0.69	0.38	2.05	-0.56
LOC_Os01g06740		1.55	1.61	2.07	-0.41	1.44	-1.37
LOC_Os01g07560		0.24	0.89	1.62	1.57	0.54	0
LOC_Os01g08220	D18	-0.75	-0.76	4.18	1.85	1.68	-0.09
LOC_Os01g08700	GI	-0.41	1.52	0.05	-1.49	4.11	0.04
LOC_Os01g12690	OsOFP1	1.83	1.32	3.6	1.78	1.4	0.08
LOC_Os01g21120	OsERF68	0.25	1.36	0.28	-1.4	2.13	-0.26
LOC_Os01g24010
LOC_Os01g28500	OsPR1#012	-0.12	1.74	2.46	1.18	2.81	-0.07
LOC_Os01g40430	OsWRKY27	-1.77	1.8	4.48	3.1	5.79	0.12
LOC_Os01g43550	OsWRKY12	1.05	0.4	3.13	2.52	-0.65	0.24
LOC_Os01g43610	OsOFP2	1.63	1.08	0.83	1.07	0.89	0.01
LOC_Os01g43890	OsSCP4	1.54	2.29	1.6	1.47	-0.51	-0.01
LOC_Os01g44394	OsWD40-20	1.63	0.44	4.04	0.51	1.65	0.94
LOC_Os01g45550	PIN10A	1.27	-0.9	0.38	1.43	-0.42	-0.08
LOC_Os01g49380		0.69	1.11	0.11	1.49	1.23	0.38
LOC_Os01g50410	MAP3K6	0.29	0.82	1.2	1.54	1.64	-0.23
LOC_Os01g51570	Gns10	1.8	2.2	2.49	1.15	-1.56	-0.88
LOC_Os01g53090		0.57	1.34	1.43	5.37	-1.74	0.44
LOC_Os01g54170		1.26	1.01	1.04	7.5	2.79	-0.26
LOC_Os01g55100	OsPCF7	1.5	0.89	1.33	1.16	1.11	0.28
LOC_Os01g55160		0.77	1.46	2.31	1.02	-0.61	0.77
LOC_Os01g58280	OsSub8	1.34	1.04	2.08	0.27	1.42	-1.86
LOC_Os01g59120	CycB1	0.65	-2.19	2.29	1.74	-1.66	1.35
LOC_Os01g60020	OsNAC4	0.59	0.84	1.12	1.57	0.75	0.23
LOC_Os01g60740	OsLTP1.2	0.9	3.38	3.51	1.93	-1.68	1.49
LOC_Os01g65169		-0.09	1.15	0.13	-2.07	6.67	0.72
LOC_Os01g65630		1.49	0.89	0.29	-2.34	2.45	0.77
LOC_Os01g66250		-0.35	2.38	3.56	0.84	2.92	-1.29
LOC_Os01g66530		0.82	1.3	1.53	2.01	-0.31	0.46
LOC_Os01g68790	OsGRP1	-0.28	0.77	1.01	-0.48	1.19	-0.16
LOC_Os01g71350	Gns6	0.42	0.78	1.19	2.46	-0.35	-0.56
LOC_Os01g71670	OsPR2	0.28	2.03	1.8	1.62	3.49	-0.19
LOC_Os01g71830	OsGLN1	0.82	0.73	1.35	2.29	1.67	-2.74
LOC_Os01g73200	prx22	1.15	1.18	0.77	2.95	-0.98	-0.68
LOC_Os01g74146	OsWD40-33	0.86	1.49	2.04	2.83	4.83	0.86
LOC_Os02g02210	OsGABA-T	0.84	2.01	3.1	1.88	3.45	-0.57
LOC_Os02g02230	OsCYP51H5	-2.93	6.34	5.04	2.99	3.43	0.69
LOC_Os02g04240	Ores	-0.68	0.72	1.33	3.18	1.93	1.38
LOC_Os02g11040		5.3	7.05	5.39	1.85	-0.49	1.29
LOC_Os02g12820	OsbHLH029	1.65	1.23	0.38	1.41	1.41	-0.45
LOC_Os02g13900		0.71	1.07	2.3	2.84	2.55	-0.63
LOC_Os02g14190	OsACL5	-0.47	0.52	3.58	4.15	6.45	0.88
LOC_Os02g14630		1.31	0.73	0.71	1.27	0.31	-0.06
LOC_Os02g32140	OsERF#107	0.43	1.08	0.79	-0.25	1.05	-0.15
LOC_Os02g32610	OsCTR2	0.55	1.2	0.74	2.88	0.21	0.23
LOC_Os02g33060		1.78	2.91	0.12	0.51	1.05	0.24
LOC_Os02g36020	OsTPS5	-1.93	5.48	5.19	1.91	3.76	1.04
LOC_Os02g36140	OsKS7	0.77	1.66	2.39	-0.29	1.68	-1.61
LOC_Os02g37160		0.46	0.34	1.18	-0.15	1.95	-1.02
LOC_Os02g37250		2.16	5.15	6.26	0.79	3.65	-1.73
LOC_Os02g41450	ONAC051	0.69	2.4	2.03	1.28	0.49	-0.41
LOC_Os02g42640	OsCBSX11	1.22	1.12	1.63	1.18	-0.66	0.39
LOC_Os02g42870	myb7	-0.76	0.22	6.04	2.1	5.62	1.64
LOC_Os02g46340		1.01	1.33	0.05	2.55	-1.15	-0.22
LOC_Os02g48200		1.47	1.77	2.53	1.96	-1.2	-0.62
LOC_Os02g49720	OsALDH2a	0.68	0.98	1.11	4.04	4.89	0.29
LOC_Os02g50900		0.71	0.59	1.05	1.87	-0.29	0.09
LOC_Os02g50910		-1.13	2.13	2.66	1.96	-0.41	1.5
LOC_Os02g53100	OsWRKY32	-0.08	2.02	4.02	-0.06	3.43	-0.37
LOC_Os02g55190		0.55	0.92	6.44	3.14	1.32	0.2
LOC_Os02g55380	OsWR3	2.07	1.06	1.45	2.45	1.2	-0.36
LOC_Os02g55890		0.36	1.07	2.26	1.36	1.47	0.72
LOC_Os02g56010		-1.38	2.44	6.38	1.74	2.8	-1.86
LOC_Os02g56310	OsPPCK1	1	0.54	0.51	1.5	-0.07	0.34
LOC_Os03g04250	OsGSTF16	-0.01	-0.4	2.9	1.28	0.7	0.46
LOC_Os03g04890	OsRFPH2-9	0.59	2.41	4.16	0.23	1.14	0.18
LOC_Os03g08470	OsLG3	0.51	1.35	1.13	0.8	1.89	-0.4
LOC_Os03g10210	HOX12	1.46	1.74	1.07	1.83	1.65	-0.05
LOC_Os03g10810		0.32	1.33	0.42	1.4	3.06	0.02
LOC_Os03g16950	OsDUF26	0.74	0.99	1.88	2.25	0.25	-1.02
LOC_Os03g16960		0.85	1.18	1.96	2.34	-0.69	-0.34
LOC_Os03g17870	OsMT1b	0.09	0.54	1.23	0.76	1.25	-0.29
LOC_Os03g18850	JIOsPR10	0.18	1.04	1.42	1.85	0.82	-0.22
LOC_Os03g19670	OsGELP46	0.31	0.08	1.4	0.33	2.43	-0.24
LOC_Os03g19720		1.22	0.9	-0.61	-0.91	0.14	3.54
LOC_Os03g20440	OsVQ11	1.03	0.51	0.01	1.63	0.59	-0.89
LOC_Os03g29190		0.51	1.06	0.75	1.09	0.2	-2.26
LOC_Os03g32230	bsr-d1	0.69	0.9	1.35	1.15	-1.44	-0.72
LOC_Os03g37930	OsHAK21	1.2	5.19	6.28	3.25	2.08	0.56
LOC_Os03g41390		1.77	0.76	0.53	1.99	-0.24	-0.1
LOC_Os03g42259		0.55	3.28	-1	4.54	3.46	-2.89
LOC_Os03g47280	OsVQ13	1.25	0.94	0.82	1.37	0.96	-1.04
LOC_Os03g49260	OsLOX3	0.91	0.95	1.22	4.6	1.84	-0.92
LOC_Os03g49820		0.62	1.06	-0.11	1.65	1.39	0.28
LOC_Os03g51230	OsDDM1b	-0.46	0.38	1.98	0.94	0.42	1.79
LOC_Os03g51970	GRF6	1.02	0.84	4.35	2.51	1.68	2.22
LOC_Os03g52860	LOX-L2	1.92	1.68	0.55	2.46	3.22	-0.9
LOC_Os03g53970		2.24	-2.6	4.29	2.69	-4.17	1.8
LOC_Os03g57950		0.15	-0.39	3.48	1.46	0.36	0.24
LOC_Os03g58500		-3.85	5.17	6.25	0.84	4.46	-0.05
LOC_Os03g58850		2.01	1.25	-0.36	8.72	-1.11	-0.34
LOC_Os03g62480		1.7	1.17	4.06	0.25	1.85	-0.64
LOC_Os03g64340		-0.11	0.46	1.86	2.09	1.63	0.01
LOC_Os04g01890		1.02	0.69	0.32	1.93	1.42	-1.48
LOC_Os04g03100	OsSub35	0.34	1.09	1.37	3.89	0.45	-0.26
LOC_Os04g03164		1.07	1.2	1.66	1.88	1.1	-0.57
LOC_Os04g03796	OsSub37	0.79	0.71	1.05	1.27	-0.14	-1.84
LOC_Os04g10010	OsMAS	1.34	1.54	2.36	-0.01	2.26	-1.49
LOC_Os04g10060	OsKS4	2.08	3.15	3.34	-0.21	2.91	0.13
LOC_Os04g25650		1.22	1.25	0.95	2.12	0.21	-0.16
LOC_Os04g27670		-0.9	1.05	2.02	1.49	0.01	-0.49
LOC_Os04g34170		1.06	2.04	1.36	1.26	1.07	-0.57
LOC_Os04g35270		0.8	3.16	5.04	1.52	1.71	0.51
LOC_Os04g36670	OsARGOS	1.12	1.7	1.53	2.31	-0.24	0.2
LOC_Os04g37770	OsAGP4	2.11	2.29	3.62	1.72	1.16	0.11
LOC_Os04g37980	OsMST1	0.32	0.28	1.03	1.34	0.5	0.29
LOC_Os04g38540		0.4	0.43	1.32	2.37	3.54	-1.04
LOC_Os04g41620	Cht4	0.13	3.29	3.24	0.76	3.33	0.23
LOC_Os04g41640		-0.34	2.4	2.33	-0.52	1.15	0.09
LOC_Os04g41680	Cht5	-0.14	2.45	1.99	-0.5	2.18	-0.22
LOC_Os04g45270		0.09	0.43	1.34	1.06	2.93	0.03
LOC_Os04g46630		6.09	0.29	1.68	-0.34	1.54	-0.2
LOC_Os04g48850	ACS2	0.79	0.89	1.07	2.08	-1.49	0.52
LOC_Os04g48880	OsBCH2	1.24	-0.25	-0.45	1.36	-2.28	0.26
LOC_Os04g50940	OsPTR5	-0.9	5.9	3.43	0.53	3.47	0.84
LOC_Os04g52770	OsbHLH101	-0.43	-0.97	1.29	1.99	0.95	0.59
LOC_Os04g52810	ONAC083	0.56	1.26	1.11	0.03	1.79	-0.85
LOC_Os04g55570		0.05	0.47	2.12	1.42	1.44	0.45
LOC_Os04g56120	OsRLCK169	1.67	0.92	4.56	0.38	1.81	-1.29
LOC_Os04g56430	OsRMC	0.68	2.1	3.01	3.93	4.51	-0.07
LOC_Os04g56690	OsSAUR23	1.5	2.07	1.93	1.35	2.24	-0.49
LOC_Os04g56700	OsF3H-1	0.87	-1.14	5.57	-0.22	2.95	1.59
LOC_Os04g58200	OsPorA	3.35	-0.52	-0.52	1.64	-1.29	-0.23
LOC_Os04g59150	prx59	0.86	1.05	0.91	1.91	-1.1	-1.18
LOC_Os05g02040	RPA1C	-0.57	0.6	1.61	1.13	-1.04	1.01
LOC_Os05g02450		0.29	1.18	0.66	0.98	1.58	-0.02
LOC_Os05g07980		-0.03	0.68	2.86	0.67	0.64	1.23
LOC_Os05g08850	OsCYP96D2	0.13	1.53	0.64	0.7	1.26	-0.49
LOC_Os05g10310		0.55	0.07	1.01	-0.1	1.16	0.09
LOC_Os05g10670	C3H35	0.14	1.31	1.2	1	0.74	0.02
LOC_Os05g11750		-2.02	2.05	5.42	3.2	-0.01	2.81
LOC_Os05g13970		-0.57	1.65	4.74	0.18	2.33	-1.57
LOC_Os05g14820	OsLHT8	-1.47	0.7	3.18	-2.49	5.31	-0.55
LOC_Os05g15880	OsXIP	-0.05	1.5	2.55	4.34	5.62	0.81
LOC_Os05g25390		1.02	0.99	0.93	1.32	0.86	-0.24
LOC_Os05g30340		1.21	0.8	2.15	1.08	-0.39	-0.12
LOC_Os05g30500	RH1	1.49	2.89	-0.45	-1.14	1.56	-0.43
LOC_Os05g33130	Cht2	1.4	3.33	5.35	3.5	4.43	-0.03
LOC_Os05g33140	Cht9	0.92	2.24	0.28	1.16	2.89	-0.81
LOC_Os05g34700	OsGELP67	0.45	2.95	7.14	2.47	5.84	0.66
LOC_Os05g34854	GA20OX4	0.91	1.23	0.79	4.28	-0.03	-0.27
LOC_Os05g35010		0.85	1.04	0.74	1.28	1.26	-0.28
LOC_Os05g37830		0.84	1.22	1.02	1.57	0.29	0
LOC_Os05g38290	OsPP2C49	1.41	1.28	1.42	-1.91	2.01	0.42
LOC_Os05g38660		2.38	2.27	0.81	1.26	1.87	-0.62
LOC_Os05g40070	OsWRKY84	-0.93	2.06	1.49	-0.46	2.2	-0.13
LOC_Os05g43690		0.7	1.52	3	1.53	0.88	1.06
LOC_Os05g45020	OsC3H37	0.31	0.56	1.07	1.71	2.04	0.17
LOC_Os05g46240	OsRTH2	0.32	0.92	1.13	1.22	1.23	-0.47
LOC_Os05g46370	OsLF	1.71	0.72	0.49	-1.07	1.12	-0.58
LOC_Os05g47650	AP2/EREBP#096	1.12	1.01	1.1	0.63	1.93	0.15
LOC_Os05g49620	OsWRKY19	2.39	2.09	1.72	-0.2	2.78	-0.67
LOC_Os05g49940	OsCV	1.83	2.07	0.89	0.73	1.12	-0.85
LOC_Os05g50730		1.1	0.33	4.31	1.66	-0.24	1.18
LOC_Os06g01490		0.09	-0.18	1.95	1.5	1.1	0.53
LOC_Os06g02530		2.43	-2.49	2.19	2.88	-2.05	1.96
LOC_Os06g03830		0.14	0.24	1.01	1.38	-0.32	0.21
LOC_Os06g04220		0.98	0.7	1.85	1.61	1.55	-0.2
LOC_Os06g04990	OSENOD93A	0.23	0.14	2.89	2.88	3.37	-0.18
LOC_Os06g05000	OsENOD93	0.06	0.71	3.29	1.82	2.4	0.58
LOC_Os06g08360		1.14	0.2	0.83	1.58	1.26	0.28
LOC_Os06g11520		1.03	1.33	1.12	1.62	-1.84	-0.23
LOC_Os06g13940		0.42	1.77	3.31	1.74	3.61	0.3
LOC_Os06g14400		0.35	0.49	1.09	0.32	1.03	-0.08
LOC_Os06g17020		1.81	1.6	0.63	1.13	-1.09	-0.1
LOC_Os06g20790		1.21	1.26	2.07	-0.52	1.29	-1.71
LOC_Os06g30030		1.35	1.06	0.31	0.81	1.44	0.5
LOC_Os06g33970	OsVQ22	1.47	1.71	0.57	2.31	1.14	-1.42
LOC_Os06g35700		0.7	0.96	1.87	-0.6	2.7	-0.64
LOC_Os06g37150	AO	0.9	1.84	2.01	1.14	-0.59	0.31
LOC_Os06g44010	OsWRKY28	1.67	1.02	0.4	1.24	0.69	-0.72
LOC_Os06g48810	HKT1	2.71	0.43	-0.44	-1.81	1.21	-1.86
LOC_Os06g49100		1.01	0.77	3.4	1.07	2.08	0.06
LOC_Os06g51050	Cht3	2.72	4.25	3.7	0.56	2.33	0.3
LOC_Os06g51060	Cht1	0.88	1.01	1.24	0.23	1.19	-0.83
LOC_Os07g02570		0.5	0.8	2.23	1.28	1.5	-0.76
LOC_Os07g02660		0.15	-0.33	2.18	0.79	1.46	0.67
LOC_Os07g03260	OsCslC10	-1.23	0.1	3.75	4.83	4.63	0.54
LOC_Os07g13370		-0.04	-0.15	1.28	0.57	1.7	0.2
LOC_Os07g14140		0.51	1.84	-0.97	6.95	5.59	0.97
LOC_Os07g23430	OsFAD2-2	1.46	2	2.51	-0.65	1.83	-3.16
LOC_Os07g32790		1.1	0.49	1.2	1.13	0.48	0.19
LOC_Os07g35560		1.06	1	1.07	2.06	0.08	-0.52
LOC_Os07g35740		0.71	0.83	1.1	1.43	0.61	-0.21
LOC_Os07g38130	FOR1	0.78	1.7	2.86	2.35	1.17	-0.14
LOC_Os07g38570		1.32	1.52	0.06	1.32	0.26	-0.29
LOC_Os07g39700	SDR4	1.89	2.85	0.02	5.11	3.21	0.01
LOC_Os07g40220		-0.22	0.11	2.49	2.91	4.35	0.02
LOC_Os07g44850		0.43	1.06	2.47	-0.39	2.28	-0.6
LOC_Os07g47490	OsGH3-11	1.22	0.55	0.69	1.08	0.49	0.37
LOC_Os07g47990	prx109	1.47	2.02	0.67	1.16	-2.39	-0.71
LOC_Os07g48010	POX8.1	1.22	1.09	0.53	1.15	-2.58	-0.65
LOC_Os07g48020	POX22.3	2.72	3.02	2.46	1.12	-2.03	-0.47
LOC_Os07g48680		0.86	1.2	1.63	2.36	0.55	-0.28
LOC_Os07g48730	OsRLCK241	0.62	0.53	1.07	0.87	1.76	-0.63
LOC_Os07g49460	Hd2	-0.59	1.18	-0.32	-3.01	1.22	-0.27
LOC_Os08g02030		1.12	0.99	0.16	0.82	1.4	-0.19
LOC_Os08g02094	OsGELP95	0.52	3.37	4.05	4.77	-3.33	4.66
LOC_Os08g03560		-2.08	-0.31	5.04	4.59	-2.67	2.83
LOC_Os08g07100	OsTPS31	2.06	1.67	5.7	2.31	-3.89	-4.63
LOC_Os08g09000	GLP8-6	0.63	1.03	1.8	1.64	-0.59	0.15
LOC_Os08g09010	GLP8-7	1.15	0.83	1.44	1.68	-0.91	-1.5
LOC_Os08g09020	GLP8-8	1.06	0.46	1.56	1.57	-0.75	-1.47
LOC_Os08g09040	GLP8-9	1.14	0.88	1.6	1.66	-0.95	-1.36
LOC_Os08g09060	GLP8-10	0.82	0.82	1.16	2.74	-1.25	-1.54
LOC_Os08g09080	GLP8-11	1.33	1.43	1.5	3.11	-0.21	-2.77
LOC_Os08g10310	SHR5	1.45	1.26	4.28	4.13	-2.32	-0.6
LOC_Os08g13440	GLP8-12	2.3	3.17	5.17	1.26	-3.7	-0.75
LOC_Os08g19694		0.25	0.33	1.42	1.41	0.37	-0.67
LOC_Os08g24750		0.09	1.81	4.12	1.08	1.75	-0.51
LOC_Os08g29570	OsABCG44	1.12	0.79	0.46	1.56	0.1	-0.27
LOC_Os08g29900		4.09	5.95	5.57	-0.15	0.15	4.16
LOC_Os08g34580	OsTPS8	-0.18	0.04	1.29	0.59	1.49	-0.01
LOC_Os08g36860	OsABA8OX2	-0.04	0.73	1.19	-0.45	1.46	0.12
LOC_Os08g40270		1.11	0.77	0.88	1.11	1.84	-1.1
LOC_Os08g40680	OsGH	1.03	1.47	1.26	1.79	3.07	-0.84
LOC_Os08g40690	C10122	1.25	1.59	3.01	2.71	2.88	0.44
LOC_Os08g42350	xa13	3.08	2.07	0.21	1.14	1.01	0.04
LOC_Os08g42570		1.05	1.06	0.81	1.62	3.15	-1.01
LOC_Os08g42620		-0.15	1.14	3.04	2.04	1.22	0.63
LOC_Os08g43120	OsABCG45	-0.34	2.18	3.26	0.71	1.18	-0.86
LOC_Os08g44420		-0.47	-0.39	2.18	1.52	-1.56	1.56
LOC_Os08g45170		0.21	-0.08	1.98	2.08	1.6	0.7
LOC_Os09g10340		1.65	-1.37	1.8	-1.12	2.45	-0.46
LOC_Os09g11250		0.77	1.21	0.95	0.66	1.21	-0.03
LOC_Os09g11480	Sub1B	0.34	1.5	1.2	-0.58	2.07	0.1
LOC_Os09g15050	OsCPS3	0.69	0.68	1.15	4.28	0.73	0.39
LOC_Os09g17630		1.45	1.2	0.42	1.86	-0.81	-0.02
LOC_Os09g19650		-0.79	3.37	1.21	0.72	2.35	-0.03
LOC_Os09g19970		0.58	0.68	2.37	0.41	2.65	-0.28
LOC_Os09g25070	OsWRKY62	1.41	2.36	1.06	0.01	2.72	-2.74
LOC_Os09g25380		1.2	-2.53	4.28	2.34	0.26	2.09
LOC_Os09g27500	CYP76L1	1.45	1.2	1.04	3.74	-1.04	0.46
LOC_Os09g28300	LP1	-0.51	0.31	1.56	1.11	1.72	0.45
LOC_Os09g29690		2.98	4.32	0.67	0.99	2.03	0.62
LOC_Os09g29710		3.15	7.43	0.92	-0.71	0.72	1.37
LOC_Os09g30250	OsSub58	-0.08	-0.16	1.7	3.84	3.2	0.91
LOC_Os09g31080		-0.2	1.17	1.55	1.05	0.51	0.49
LOC_Os09g31486	OsHsp58.7	0.5	0.6	1.07	0.88	1.56	-0.57
LOC_Os09g34250	OsSGT	2.77	-0.04	5.93	-2.4	1.26	-0.17
LOC_Os09g36900	OsWD40-173	0.23	0.17	2.63	1.23	-0.3	3.2
LOC_Os09g38800		1.29	3.64	4.27	4.54	-5.14	-1.06
LOC_Os09g39720		0.66	4.44	2.27	1.77	-1.83	-1.08
LOC_Os10g01570	CMT2	-0.75	0.75	2.79	1.87	-2.92	1.92
LOC_Os10g02070	poxA	0.32	0.06	1.65	1.46	0.38	0.31
LOC_Os10g08780		-0.81	4.55	7.22	3.13	4	1.3
LOC_Os10g11500	OsPR1#101	2.72	3.44	5.61	-0.35	4.47	0.04
LOC_Os10g17960		1.23	0.69	1.11	1.44	-0.7	-0.04
LOC_Os10g22520		0.67	1.31	1.47	2.01	0.19	-0.08
LOC_Os10g23310	Os-THT1	0.84	3.81	2.8	0.46	2.05	-0.98
LOC_Os10g25780	BRD2	-0.07	0.07	1.41	1.56	0.67	0.49
LOC_Os10g26280	ORC3	1.16	-3.99	4.31	2.56	1.14	1.07
LOC_Os10g26940	RD22	0.61	1.58	3.12	4.86	1.9	0.07
LOC_Os10g28120	Oschib1	0.62	0.87	1.05	2.09	1.82	0.13
LOC_Os10g28630		-0.75	4.19	5.96	2.29	-0.81	1.58
LOC_Os10g30390	Oscyp71Z4	0.44	0.56	2.16	-0.34	1.22	1.68
LOC_Os10g33040		1.24	0.43	0.36	1.62	-0.61	0.15
LOC_Os10g34700		0.46	0.25	1.38	-2.12	1.07	-2.48
LOC_Os10g36100	OsLTP2.9	-0.63	6.38	2.86	-1.62	2.11	-1.04
LOC_Os10g36160	OsLTP2.11	-0.02	2.04	2.52	0.49	2.6	-0.43
LOC_Os10g36960		1.18	0.72	0.35	-2.1	-4.49	2.09
LOC_Os10g38090		1.02	0.88	1.85	1.22	0.49	-0.74
LOC_Os10g38360	OsGSTU12	1.78	0.67	0.94	0.4	1.32	-0.7
LOC_Os10g42230		0.58	0.63	1.52	1.79	0.74	0.44
LOC_Os11g02330	OsLTP1.8	0.09	3.44	2.17	0.34	2.61	-0.16
LOC_Os11g03300	NAC122	0.93	1.27	0.47	1.72	0.72	0.42
LOC_Os11g03430	OsCDC45	-4.09	0.46	4.2	1.7	-0.67	1.57
LOC_Os11g05190	OsPSK2	0.18	1.11	1.63	0.31	1.18	1.16
LOC_Os11g07870		0.28	-0.11	2.4	1.6	-0.93	1.68
LOC_Os11g11350		-0.01	0.84	5.5	1.01	1.31	0.62
LOC_Os11g11780	OsRLCK319	0.85	1.03	0.99	1.41	-0.8	-0.85
LOC_Os11g13820	OsPP2C74	-2.72	1.68	6.17	2.15	2.95	-0.41
LOC_Os11g15300		2.86	4.06	4.55	1.79	0.27	0.41
LOC_Os11g21804		0.85	2.98	-2.08	-0.44	-0.65	1.74
LOC_Os11g29710	OsFbox600	1.11	1.01	0.63	2.35	2.11	-0.15
LOC_Os11g30290		2.13	6.08	0.86	3.93	2.28	2.72
LOC_Os11g31540		0.21	0.54	4.62	-0.78	1.66	-0.51
LOC_Os11g31770		3.44	1.33	0.13	1.21	3.69	0.01
LOC_Os11g34624	OsLysM-RLK8	3.22	2.15	3	1.37	1.89	-0.84
LOC_Os11g37700	OsABCG48	0.35	0.64	1.29	1.22	1.35	-1.13
LOC_Os11g37960	OsPR4b	1.11	1.12	1.54	1.46	0.65	-0.34
LOC_Os11g37970	OsPR4	0.58	2.76	1.75	0.31	1.96	-0.24
LOC_Os11g38050	OsNPC4	0.73	1.34	1.01	1.81	3.41	-2.3
LOC_Os11g42200	OsLAC23	2.47	1.16	4.22	0.13	3.31	-0.78
LOC_Os11g43140		-0.45	0.04	2.31	2.01	1.97	0.28
LOC_Os11g44950		-0.31	1.32	2.01	0.86	2.81	-0.04
LOC_Os11g47500	C10923	0.5	1.27	1.47	1.85	4.14	-1.26
LOC_Os11g47510		0.48	1.4	2.99	2.54	3.32	-0.24
LOC_Os11g47520	riceXIP	1.83	2.58	0.52	2.15	4.1	0.01
LOC_Os11g47530		1.68	2.33	0.57	2.71	3.69	0.93
LOC_Os11g47560		1.38	2.36	1.66	3.57	7.19	-0.25
LOC_Os11g47580	RIXI	-0.27	3.85	2.79	2.79	5	-0.13
LOC_Os11g47600		1.17	1.35	1.67	0.65	1.85	-0.87
LOC_Os12g05210		1.02	2.47	0.86	0.31	1.09	0.72
LOC_Os12g06080		2.51	2.81	0.47	-0.45	1.58	-0.61
LOC_Os12g06160	OsOFP20	-1.22	-0.23	4.77	4.37	1.38	2.5
LOC_Os12g06410	OsPUB37	1.94	3.6	2.4	0.45	1.1	-1.41
LOC_Os12g11980		1.61	2.35	2.25	0.08	1.16	1.04
LOC_Os12g15680	OsLAC29	0.34	1.41	3.98	1.12	2.97	-0.74
LOC_Os12g25090	Sci1	-0.04	0.41	1.39	2.02	0.11	-2.11
LOC_Os12g28770	OsPOEI19	1.79	-0.42	-0.31	1.51	-0.47	0.32
LOC_Os12g34510		0.78	-0.9	2.88	1.37	-2.09	1.67
LOC_Os12g36850	PR10B	0.75	0.95	2.14	-0.45	1.3	-1.91
LOC_Os12g36860	RPR10	0.78	0.89	2.23	0.21	2.04	-2.32
LOC_Os12g38150		0.31	1.01	1	2.76	2.19	-0.19
LOC_Os12g38770	PAP1B	-0.08	0.89	1.03	3.02	0.69	0.12
LOC_Os12g40115		0.8	1.23	-0.02	1.01	1.12	-0.24
LOC_Os12g40330		1.37	0.6	-0.59	-0.37	1.06	-0.18
LOC_Os12g41910	SIP17	1.78	1.33	2.29	1.47	0.54	0.11
LOC_Os12g42200	OsCHX15	0.02	0.95	2.3	1.42	1.87	0
LOC_Os12g43440	TOND1	0.46	0.83	1.86	1.46	3.58	-0.47
LOC_Os12g43450		0.22	3.95	3.23	-0.85	2.65	0
LOC_Os12g44070		0.4	0.54	2.08	2.21	3.95	-0.34
